# Supplementary material for: Homogeneous sulfur isotope signature in East Antarctica and implication for sulfur source shifts through the last glacial-interglacial cycle
Source: Sci Rep. 2019 Aug 27;9:12378. doi: 10.1038/s41598-019-48801-1 (PMC6711983; doi:10.1038/s41598-019-48801-1)
Supplement: Supplementary file 2 — SI_Data_Ishino.xlsx [file 41598_2019_48801_MOESM2_ESM.xlsx]

## Sheet: Dome C
Sampling period		[total-SO4] (ng/m3)		[Na] (ng/m3) from Legrand et al. (2017b)		[total-SO4] (ng/m3) from Legrand et al. (2017b)		f-nss ([nnsSO4]/[totalSO4]) from Legrand et al. (2017b)		[SO4] (ng/m3)				δ34S (SO4) (‰)				δ33S(SO4)		Δ33S (SO4) (‰)				Provided by Legrand et al. (2017b)						This study				Estimated [SO4] (ng/m3)							Relative contribution (%)
										ss-SO4		nss-SO4		total-SO4		nss-SO4		total-SO4		total-SO4		nss-SO4		MS -	Cl -	Br -	C2O4 2-	210Pb	O3	NO3 -	K +	Ca 2+	Mg 2+	tr-SO4 (neglected)	mb-SO4		nmb-SO4		1s		tr-SO4 (neglected)	mb-SO4		nmb-SO4		1s
start	end	value	1s	value	1s	value	1s	value	1s	value	1s	value	1s	value	1s	value	1s	value	1s	value	1s	value	1s	ng/m3	ng/m3	ng/m3	ng/m3	uBq/m3	ppbv	ng/m3	ng/m3	ng/m3	ng/m3		δ34Snmb = 0	δ34Snmb = 5	δ34Snmb = 0	δ34Snmb = 5	δ34Snmb = 0	δ34Snmb = 5		δ34Snmb = 0	δ34Snmb = 5	δ34Snmb = 0	δ34Snmb = 5	δ34Snmb = 0	δ34Snmb = 5
2011-01-21	2011-01-29	155.124	7.75619	1.19206	0.059603	104.132	5.20662	0.997138	0.000202366	0.443946	0.0384469	154.68	7.73405	18.605	0.117241	18.5981	1.32247	9.39693	0.164248	-0.141807	0.154137	-0.142358	0.154907	3.43974	0.37887	0.235715	0.0788657		25.9561	87.793	5.5436	6.86346	0.941769	0.682161	153.019	152.417	1.66099	2.26279	11.1576	15.2003	0.441015	98.9262	98.5371	1.07382	1.46289	7.21317	9.82666
2011-01-29	2011-02-04	111.786	5.58932	0.438977	0.0219489	114.096	5.7048	0.999038	6.80137e-05	0.107523	0.00931174	111.679	5.58395	18.4803	0.117241	18.4778	1.31255	9.57799	0.164248	0.102921	0.154137	0.102972	0.154457	10.1781	0.353539	0.0878914	0.184896	52.7601	23.3003	22.377	2.29398	2.57445	0.541728	0.113114	109.765	109.072	1.91382	2.60724	7.99874	10.8969	0.101285	98.2863	97.6654	1.71368	2.33458	7.16176	9.75666
2011-02-04	2011-02-11	117.858	5.89292	1.39468	0.0697338	89.8938	4.49469	0.996121	0.000274264	0.457135	0.0395891	117.401	5.87016	18.2648	0.117241	18.2541	1.29903	9.26108	0.164248	-0.104002	0.154137	-0.104601	0.154914	11.5007	0.263705	0.0755039	0.390861		20.2129	21.7237	2.40265	3.48071	0.686441	0.149064	113.993	112.758	3.40871	4.64374	8.32756	11.345	0.12697	97.0965	96.0446	2.90346	3.95544	7.09175	9.6614
2011-02-11	2011-02-18	355.988	17.7994	5.23366	0.261683	199.263	9.96315	0.993434	0.000464306	2.33751	0.202435	353.65	17.6833	18.0051	0.117241	17.9853	1.28219	9.49064	0.164248	0.258156	0.154137	0.259532	0.156239	72.0047	0.71658	0.0642547	0.579959		19.2927	22.3135	17.2321	14.403	2.32011	1.49169	338.324	332.772	15.326	20.8789	24.7841	33.7652	0.421799	95.6663	94.0962	4.33366	5.90383	7.00472	9.54306
2011-02-18	2011-02-25	202.866	10.1433	0.911186	0.0455593	78.3047	3.91524	0.997091	0.000205705	0.590157	0.0511091	202.275	10.1139	18.4636	0.117241	18.4562	1.31251	9.58728	0.164248	0.120711	0.154137	0.120917	0.154823	8.34467	0.208975	0.0198747	0.361735		21.9785	19.4565	4.70679	7.5449	1.40596	0.790377	198.577	197.236	3.69896	5.03916	14.4873	19.7364	0.390743	98.1713	97.5088	1.82867	2.49124	7.16156	9.7564
2011-02-25	2011-03-05	215.807	10.7903	6.53609	0.326804	119.916	5.9958	0.986374	0.000963531	2.94066	0.254669	212.866	10.6453	18.8046	0.117241	18.7742	1.34346	9.61544	0.164248	-0.0499947	0.154137	-0.0513761	0.156308	28.6199	0.178328	0.0280088	0.143557	51.9573	19.3757	25.3899	6.37793	7.9303	1.94434	0.726055	212.574	212.468	0.291808	0.397535	15.5862	21.2334	0.341086	99.8629	99.8132	0.137085	0.186754	7.32209	9.97502
2011-03-05	2011-03-14	139.446	6.97228	7.88532	0.394266	98.2412	4.91206	0.979934	0.0014189	2.79815	0.242327	136.648	6.83524	17.7784	0.117241	17.7124	1.27419	9.13549	0.164248	0.0187383	0.154137	0.0180982	0.157299	22.4743	1.05134	0.0247743	0.515876	29.7763	18.9507	7.75878	5.15549	6.32818	1.91681	0.464288	128.743	125.878	7.90495	10.7691	9.52371	12.9753	0.339771	94.2151	92.1191	5.78492	7.88091	6.96353	9.48726
2011-03-14	2011-03-19	145.415	7.27073											17.1759	0.117241			8.80514	0.164248	-0.00392139	0.154137								20.4923	8.69241	3.64388	3.74252	0.779102
2011-03-19	2011-03-25
2011-03-25	2011-04-04	58.6772	2.93386	2.82182	0.141091	59.3968	2.96984	0.937372	0.00442849	3.67485	0.318252	55.0023	2.76237	18.4153	0.117241	18.2426	1.35451	9.52511	0.164248	0.104758	0.154137	0.108417	0.164621	17.8279	0.209094		0.159185	6.75758	24.028	5.47095	1.60605	1.2065	0.698949		53.3716	52.7807	1.63076	2.22162	4.05977	5.5308		97.0351	95.9609	2.96489	4.03913	7.37959	10.0535
2011-04-04	2011-04-11	43.0848	2.15424	0.142219	0.00711093	22.3108	1.11554	0.998406	0.000112685	0.0686602	0.00594615	43.0162	2.15081	15.3706	0.117241	15.3617	1.09375	7.96919	0.164248	0.0825962	0.154137	0.0826483	0.154494	4.60115	0.127301		0.0890544	26.5976	24.3256	3.4705	0.697429	1.00924	0.139297	0.0465092	35.1489	32.2984	7.86726	10.7177	2.62767	3.58322	0.10812	81.7109	75.0844	18.2891	24.9156	6.03973	8.23625
2011-04-11	2011-04-18	63.5943	3.17972											16.7502	0.117241			8.62995	0.164248	0.0342024	0.154137								24.5286	4.45575	1.42092	1.17367	0.278594	0.0332106
2011-04-18	2011-04-25	20.1158	1.00579	1.61188	0.0805942	15.1281	0.756405	0.973363	0.00188354	0.53583	0.0464043	19.58	0.979734	16.6258	0.117241	16.5061	1.19521	8.53076	0.164248	0.00271133	0.154137	0.00141722	0.158355	2.24368	0.181062	0.00875436	0.0660878	20.4139	24.906	3.00694	0.430571	0.623567	0.228488	-0.00246845	17.1909	16.3253	2.38907	3.25468	1.28953	1.75741		87.7984	83.3775	12.2016	16.6225	6.55758	8.93688
2011-04-25	2011-04-29	253.822	12.6911	2.65449	0.132725	21.7251	1.08626	0.969454	0.00215996	7.75335	0.67146	246.069	12.3157	17.8298	0.117241	17.7299	1.2849	9.26314	0.164248	0.120146	0.154137	0.122357	0.159232	6.02859	0.193723		0.0563525	35.49	25.8013	19.9377	5.47554	10.7926	2.61194	1.07651	232.063	226.988	14.0061	19.0808	17.2858	23.5504	0.437483	94.308	92.2457	5.69195	7.75426	7.01898	9.56278
2011-04-29	2011-05-07	12.0178	0.600891	2.70406	0.135203	7.24824	0.362412	0.94031	0.03384	0.717345	0.408261	11.3005	0.696162	10.1182	0.117241	9.42746	1.10359	5.39246	0.164248	0.194301	0.154137	0.203461	0.164734	1.60571	1.81552	0.0093711	0.0306427	18.7784	27.5212	7.10162	15.3336	0.281674	0.0540015	0.0507013	5.66674	3.62553	5.63373	7.67493	0.775305	1.06227	0.448665	50.1461	32.083	49.8539	67.917	6.13501	8.41777
2011-05-07	2011-05-13	27.8832	1.39416	1.98644	0.0993221	16.9629	0.848146	0.981263	0.0106224	0.522441	0.297336	27.3608	1.39973	15.5908	0.117241	15.4875	1.15119	8.06118	0.164248	0.0620348	0.154137	0.0622646	0.157145	2.59065	0.0972884		0.0525556	37.5729	29.1826	4.52456	0.702217	0.805067	-0.00987862	0.0758082	22.5399	20.7932	4.82084	6.56752	1.75052	2.38673	0.277069	82.3805	75.9966	17.6195	24.0034	6.3341	8.63633
2011-05-13	2011-05-23	13.9794	0.698971	2.89645	0.144823	7.18726	0.359363	0.93552	0.0365553	0.901389	0.513006	13.078	0.829898	13.5474	0.117241	13.0337	1.37935	6.91699	0.164248	-0.0371572	0.154137	-0.0431644	0.164807	0.964762	2.31592	0.00626809	0.030817	18.5656	29.1627	2.29246	1.06537	1.13078	0.272564	0.104372	9.0668	7.61345	4.01124	5.46459	1.01644	1.38706	0.79807	69.3284	58.2155	30.6716	41.7845	7.52444	10.2692
2011-05-23	2011-05-28	23.7875	1.18937	3.30996	0.165498	14.951	0.747552	0.964578	0.0200816	0.842598	0.479546	22.9449	1.24272	12.438	0.117241	12.1236	1.02677	6.35842	0.164248	-0.0279697	0.154137	-0.0308329	0.159816	1.33324	0.343356		0.0861621	46.3108	30.2078	2.89808	1.69145	1.63086	0.164452	0.221008	14.7965	11.8442	8.14834	11.1006	1.38423	1.89288	0.963214	64.4873	51.6204	35.5127	48.3796	5.71804	7.82247
2011-05-28	2011-06-04	15.7037	0.785186	4.0017	0.200085	3.73053	0.186526	0.828369	0.097302	2.69524	1.53393	13.0085	1.66068	9.28138	0.117241	6.85339	2.68911	4.67912	0.164248	-0.0900768	0.154137	-0.119099	0.186865	0.311694	8.5899	0.0595484	0.0529626		30.716	4.06836	0.512493	0.288621	0.0470154		4.74214	1.74708	8.26635	11.2614	2.15322	2.93808		36.4542	13.4303	63.5458	86.5697	14.4282	19.6973
2011-06-04	2011-06-11	12.0584	0.602918	1.09049	0.0545243	4.39968	0.219984	0.960343	0.0224826	0.478197	0.272155	11.5802	0.639333	12.9113	0.117241	12.5773	1.09203	6.5939	0.164248	-0.0347198	0.154137	-0.0382182	0.16053	0.359259	1.10146	0.0150556	0.0207779	21.2421	31.6281	3.12605	0.181097	0.0782628	-0.0371562		7.74716	6.3584	3.83299	5.22176	0.731529	0.999553		66.9003	54.9077	33.0997	45.0923	6.047	8.2648
2011-06-11	2011-06-20	7.28184	0.364092	0.33861	0.0169305	3.04858	0.152429	0.982229	0.0100751	0.129409	0.07365	7.15243	0.365069	9.06083	0.117241	8.84481	0.691054	4.5882	0.164248	-0.0515819	0.154137	-0.0534199	0.156972	0.158068	0.434777	0.00845972	0.0178903	14.8794	32.5106	1.63894	0.459508	0.211668	-0.0307313		3.365	1.99274	3.78744	5.15969	0.350959	0.484148		47.0469	27.861	52.9531	72.139	4.09537	5.67994
2011-06-20	2011-06-25	18.2537	0.912685											8.28089	0.117241			4.29349	0.164248	0.045863	0.154137							20.4273	33.1456	1.99079
2011-06-25	2011-07-01	9.07784	0.453892	31.4183	1.57091	9.33431	0.466716	0.461458	0.305314	4.8888	2.78235	4.18904	2.7795	13.0927	0.117241	3.86456	14.2549	6.78964	0.164248	0.0681588	0.154137	0.089351	0.340944	0.0811319	71.0135	0.405704	0.0233085		32.3075	3.26892	16.9606	3.95585	4.36891	0.20693							4.93979	Discarded due to high tr-SO4
2011-07-01	2011-07-08	9.14326	0.457163	11.4728	0.57364	7.17253	0.358627	0.744073	0.145092	2.34001	1.33176	6.80325	1.36953	9.08634	0.117241	4.98859	4.27844	4.63739	0.164248	-0.0318114	0.154137	-0.0599508	0.207746	0.157051	23.9762	0.183734	0.02681	13.7214	32.1934	2.43827	1.27831	1.05756	0.208493	0.0883526	1.80524	0	4.99801	6.80325	1.85137	2.52354	1.29868	26.535	0	73.465	100	22.8437	31.1554
2011-07-08	2011-07-18	8.26703	0.413351	11.0008	0.550039	9.05848	0.452924	0.805693	0.110158	1.60634	0.914212	6.66069	0.969662	10.6311	0.117241	8.13048	3.18832	5.46938	0.164248	0.00839939	0.154137	-0.0016333	0.191434	0.34485	18.6723	0.153371	0.0368531	27.3992	33.4484	7.01142	1.37557	1.85113	1.07896	0.102916	2.88056	1.51095	3.78012	5.14974	1.26244	1.72153	1.54513	43.2472	22.6846	56.7528	77.3154	17.0581	23.2666
2011-07-18	2011-07-23	11.7504	0.587522	3.51914	0.175957	15.605	0.780252	0.963918	0.0204559	0.423981	0.241299	11.3265	0.615222	9.58084	0.117241	9.15338	0.842095	5.00347	0.164248	0.0901719	0.154137	0.0916757	0.160056	0.340533	5.44542	0.101751	0.0388361		33.6233	3.02545	0.670471	0.31838	0.00773899		5.51465	3.40892	5.81181	7.91754	0.631122	0.867699		48.6882	30.097	51.3118	69.903	4.82497	6.65366
2011-07-23	2011-07-29	11.8305	0.591526	52.0725	2.60363	13.8466	0.692329	0.398292	0.341125	7.11852	4.05135	4.712	4.04255	13.0186	0.117241	0.961043	18.1506	6.62645	0.164248	-0.0571276	0.154137	-0.218968	0.432384	0.262054	116.828	0.741253	0.0438248	30.3854	33.6457	7.96334	8.37574	12.2223	18.2043	0.635705							13.4912	Discarded due to high tr-SO4
2011-07-29	2011-08-05	14.6015	0.730074	18.8168	0.940838	10.3473	0.517365	0.709037	0.164955	4.24849	2.41793	10.353	2.46358	11.0381	0.117241	6.95015	5.23669	5.55312	0.164248	-0.0994645	0.154137	-0.160799	0.221151	0.407779	34.3743	0.379961	0.0427974	22.4408	34.2501	21.9423	3.48841	3.87977	4.61	0.131617	3.82738	1.46304	6.5256	8.88995	3.28111	4.47184	1.2713	36.9689	14.1315	63.0311	85.8685	27.9185	38.055
2011-08-05	2011-08-13	14.4989	0.724947	4.97832	0.248916	9.6842	0.48421	0.917749	0.0466301	1.19255	0.678711	13.3064	0.948548	9.39088	0.117241	8.35045	1.33407	4.72901	0.164248	-0.0963334	0.154137	-0.109448	0.168233	0.420634	7.11169	0.142837	0.0354262	14.2924	34.5234	6.93988	1.24406	0.879172	0.231562	-0.00477838	5.91034	3.23061	7.39605	10.0758	1.10841	1.51732		44.4173	24.2786	55.5827	75.7214	7.32721	10.0444
2011-08-13	2011-08-19	12.8295	0.641476	14.764	0.7382	8.18546	0.409273	0.71141	0.163609	3.70247	2.10718	9.12705	2.14806	11.3856	0.117241	7.48539	5.22275	5.86016	0.164248	0.0126956	0.154137	-0.00243729	0.216974	0.404192	32.3771	0.10427	0.0393381		31.1093	14.4771	3.57566	4.33125	3.64388	0.0653436	3.63402	1.64379	5.49303	7.48326	2.85118	3.88578	0.715934	39.8159	18.0101	60.1841	81.9899	27.843	37.9503
2011-08-19	2011-08-26	12.0474	0.602369	2.7254	0.13627	3.71295	0.185648	0.882556	0.066582	1.41489	0.805252	10.6325	0.962315	10.3161	0.117241	8.89437	1.88062	5.29078	0.164248	0.0309884	0.154137	0.0284584	0.174717	0.119128	5.1084	0.0563757	0.0348189	14.6437	28.7544	5.88383	1.31827	0.790252	0.24394		5.03028	3.00049	5.60221	7.63199	1.19378	1.63021		47.3105	28.2201	52.6895	71.7799	10.1646	13.888
2011-08-26	2011-09-03	13.1843	0.659216	1.90637	0.0953187	5.54494	0.277247	0.944991	0.0311859	0.725252	0.412761	12.4591	0.74641	10.2032	0.117241	9.57469	1.05825	5.23598	0.164248	0.0224583	0.154137	0.0208551	0.163127	0.373877	2.71769	0.0420209	0.0511255	24.9745	28.4186	6.18538	1.28464	0.704963	0.0815327	0.0159302	6.3453	4.13017	6.11377	8.3289	0.821611	1.12603	0.127861	50.9292	33.1499	49.0708	66.8501	5.90295	8.10204
2011-09-03	2011-09-09	25.2401	1.262	2.43202	0.0953187	8.41182	0.420591	0.953741	0.0262256	1.16758	0.664504	24.0725	1.37363	9.889	0.117241	9.35008	0.951098	5.16618	0.164248	0.0770248	0.154137	0.0783356	0.161731	0.455939	1.95935	0.0389545	0.107429	26.1969	28.7207	8.53336	1.45644	0.888161	0.0857273		11.9723	7.58821	12.1002	16.4843	1.46448	2.00988		49.7345	31.5223	50.2655	68.4777	5.36503	7.37847
2011-09-09	2011-09-16	26.0009	1.30004	8.76994	0.121601	14.2471	0.712356	0.901511	0.0558363	2.56081	1.45743	23.4401	1.86582	10.3439	0.117241	9.17978	1.60775	5.21601	0.164248	-0.0687333	0.154137	-0.0817049	0.171171	1.12962	11.4142	0.0271953	0.216973	28.9276	32.7615	9.45211	1.11241	0.647199	0.0943597	0.0180721	11.4455	7.09958	11.9946	16.3405	2.25974	3.08792	0.0770991	48.8286	30.2882	51.1714	69.7118	8.73772	11.948
2011-09-16	2011-09-24	17.608	0.880398	4.65212	0.438497	11.8483	0.592415	0.937178	0.0356157	1.10617	0.629555	16.5018	1.03636	10.1414	0.117241	9.41351	1.14008	5.24828	0.164248	0.0382398	0.154137	0.0374515	0.16451	1.24448	3.6532	0.0593514	0.245788	23.4585	32.245	7.29981	1.11969	0.950223	0.145039	0.0505333	8.26275	5.27759	8.23903	11.2242	1.16438	1.59489	0.30623	50.0719	31.982	49.9281	68.018	6.3211	8.6697
2011-09-24	2011-09-30	21.0988	1.05494	1.81717	0.232606	9.55353	0.477676	0.969567	0.0172535	0.642109	0.365442	20.4567	1.08568	11.1269	0.117241	10.817	0.902324	5.73202	0.164248	0.0285784	0.154137	0.027906	0.158991	0.845333	0.666902	0.0271774	0.262079	24.2973	32.1292	7.40924	1.44231	1.17656	0.14306	0.0548846	11.7703	8.62299	8.68643	11.8337	1.14119	1.56445	0.268297	57.5374	42.1525	42.4626	57.8475	5.1031	7.00431
2011-09-30	2011-10-07	25.3806	1.26903	2.05498	0.0908584	10.1499	0.507493	0.967606	0.0183651	0.822183	0.467927	24.5584	1.31341	12.2504	0.117241	11.9575	0.992204	6.25944	0.164248	-0.0317715	0.154137	-0.0345091	0.159319	1.45205	0.468584	0.0606054	0.240233		30.4645	16.3386	3.10359	3.09947	0.913124	0.182767	15.6201	12.3815	8.93833	12.1769	1.44303	1.97408	0.744213	63.6038	50.4167	36.3962	49.5833	5.54416	7.5883
2011-10-07	2011-10-14	32.3074	1.61537	2.66979	0.102749	13.3304	0.66652	0.967955	0.0181669	1.03528	0.589205	31.2722	1.67014	14.5654	0.117241	14.3524	1.15102	7.52856	0.164248	0.0536751	0.154137	0.0537968	0.159293	1.94982	1.37609	0.0469618	0.205565	45.5421	29.0208	19.3518	2.46076	2.4719	0.686832	0.0980156	23.874	21.1935	7.39818	10.0787	2.0211	2.75739	0.313428	76.3426	67.7711	23.6574	32.2289	6.33822	8.64778
2011-10-14	2011-10-21	20.7107	1.03554	18.9236	0.13349	67.5426	3.37713	0.929957	0.00495282	1.45065	0.12563	19.2601	0.968451	15.4002	0.117241	14.9785	1.13468	7.87909	0.164248	-0.0226354	0.154137	-0.0281062	0.165757	7.74852	0.371538	0.237894	1.35058	42.834	29.0256	14.6158	0.983796	1.49877	0.881219	0.149146	15.345	13.9265	3.91506	5.33356	1.22	1.6639	0.774381	79.6726	72.3077	20.3274	27.6923	6.25135	8.52614
2011-10-21	2011-10-29	57.4267	2.87133	9.76557	0.946182	31.8644	1.59322	0.923382	0.00541772	4.39993	0.381045	53.0268	2.66953	14.9296	0.117241	14.4259	1.10447	7.56763	0.164248	-0.0934717	0.154137	-0.105376	0.167088	5.33901	1.4245	0.0801455	0.724331		26.8409	64.836	3.89667	4.07316	1.85673	0.338717	40.6892	36.2191	12.3375	16.8076	3.29322	4.49328	0.638767	76.7334	68.3035	23.2666	31.6965	6.09904	8.322
2011-10-29	2011-11-05	82.6118	4.13059	18.7327	0.488279	70.8394	3.54197	0.93389	0.00467467	5.46145	0.472975	77.1503	3.8768	15.7122	0.117241	15.3379	1.155	8.06734	0.164248	0.00612452	0.154137	0.00301859	0.165049	5.82428	0.150031	0.162058	1.03659	49.3913	25.3264	76.8496	2.96615	7.27967	3.19094	0.861902	62.9429	57.7953	14.2075	19.3551	4.95404	6.75503	1.11717	81.5847	74.9125	18.4153	25.0875	6.35426	8.66445
2011-11-05	2011-11-13	118.108	5.9054	4.04281	0.936635	90.0759	4.50379	0.988779	0.000793414	1.32524	0.114769	116.783	5.83989	12.5483	0.117241	12.4524	0.897151	6.33029	0.164248	-0.112558	0.154137	-0.114403	0.156095	3.05559	0.437753	0.189045	0.900625	62.8919	31.1824	84.3073	4.44896	8.07584	1.27528	0.962196	77.3526	63.0663	39.4301	53.7164	6.23013	8.52439	0.82392	66.2364	54.0031	33.7636	45.9969	5.06058	6.92748
2011-11-13	2011-11-17	181.291	9.06453	3.90985	0.202141	173.804	8.69022	0.994376	0.000397671	1.01956	0.0882969	180.271	9.01384	9.1284	0.117241	9.06126	0.65572	4.70174	0.164248	0.0109691	0.154137	0.0107484	0.155011	6.65931	0.365688	0.47761	0.622083	100.072	32.6443	139.147	6.41418	11.6119	1.95556	1.35243	86.8874	53.0528	93.3837	127.218	8.47542	11.698	0.750219	48.1982	29.4294	51.8018	70.5706	3.92364	5.44584
2011-11-17	2011-11-26	141.598	7.07991	2.2391	0.195492	80.88	4.044	0.993079	0.000489392	0.980008	0.0848712	140.618	7.03125	11.4343	0.117241	11.3676	0.817689	5.83123	0.164248	-0.041193	0.154137	-0.0418286	0.155239	1.69087	0.165468	0.129559	0.522878		32.6476	78.7363	5.30064	8.08815	1.28336	0.985	85.0263	64.8843	55.5919	75.7339	7.13829	9.78869	0.700478	60.466	46.1422	39.534	53.8578	4.67566	6.41917
2011-11-26	2011-12-03	111.234	5.56168	6.63468	0.111955	120.411	6.02057	0.986225	0.000974041	1.53224	0.132696	109.701	5.48614	14.4289	0.117241	14.3371	1.0315	7.45803	0.164248	0.0529663	0.154137	0.0530077	0.156335	6.69286	0.461906	0.193881	1.71612	66.2495	34.321	67.9686	3.51711	5.07766	1.15221	0.483538	83.6596	74.2242	26.0417	35.4772	6.41569	8.75589	0.440777	76.2612	67.6602	23.7388	32.3398	5.72656	7.816
2011-12-03	2011-12-10	189.873	9.49367	2.25283	0.331734	130.927	6.54634	0.995698	0.000304176	0.816779	0.0707352	189.057	9.45301	15.4853	0.117241	15.4614	1.10284	7.94255	0.164248	-0.00263033	0.154137	-0.00285771	0.154803	6.04277	0.467053	0.30884	0.231972	73.3754	34.4108	143.959	6.85259	10.6835	1.55267	1.17905	155.483	143.319	33.5734	45.7377	11.6277	15.855	0.62365	82.2416	75.8074	17.7584	24.1926	6.08595	8.2987
2011-12-10	2011-12-16	164.018	8.20091	1.76213	0.112642	140.673	7.03365	0.996868	0.000221438	0.51364	0.0444825	163.504	8.1753	16.4193	0.117241	16.4049	1.16829	8.38765	0.164248	-0.0349049	0.154137	-0.0351716	0.154641	4.91936	0.547428	0.68423	0.327861	79.3208	34.3229	194.674	8.90733	10.0404	1.59967	1.08289	142.674	135.127	20.83	28.3771	10.5472	14.3747	0.662302	87.2603	82.6444	12.7397	17.3556	6.41916	8.74869
2011-12-16	2011-12-23	214.89	10.7445	9.20176	0.0881064	190.46	9.52302	0.987922	0.000854066	2.59551	0.224777	212.294	10.6163	18.1058	0.117241	18.0705	1.29263	9.16928	0.164248	-0.114648	0.154137	-0.116661	0.156238	11.6731	0.314594	0.329472	0.235181	62.2067	26.7719	135.588	7.58018	10.6227	2.56503	1.1509	204.056	201.071	8.23816	11.223	14.9909	20.423	0.542123	96.1195	94.7135	3.88054	5.28653	7.05871	9.61653

## Sheet: DDU
NOTE: At DDU, aerosols were collected separately for fine mode (< 1um) and coarse mode (> 1um) particles. The data presented here is only for fine mode particles. The data for coarse mode particles are presented by Ishino et al. (2017, Atmos. Chem, Phys.)
Sampling period		[total-SO4] (ng/m3)		[Na] (ng/m3)		[SO4] (ng/m3)						δ33S (SO4) (‰)		δ34S (SO4) (‰)				δ36S (SO4) (‰)		Δ33S (SO4) (‰)				Δ36S (SO4) (‰)				Chemical species measured										Estimated [SO4] (ng/m3)							Relative contribution (%)
						ss-SO4		nss-SO4		nss-SO4 for Fine + Coarse		total-SO4		total-SO4		nss-SO4		total-SO4		total-SO4		nss-SO4		total-SO4		nss-SO4		MS -	Cl -	Br -	NO3 -	C2O4 2-	NH4 +	K +	Mg 2+	Ca 2+	O3	tr-SO4 (neglected)	mb-SO4		nmb-SO4		1s		tr-SO4 (neglected)	mb-SO4		nmb-SO4
start	end	value	1s	value	1s	value	1s	value	1s	value	1s	value	1s	value	1s	value	1s	value	1s	value	1s	value	1s	value	1s	value	1s	ng/m3	ng/m3	ng/m3	ng/m3	ng/m3	ng/m3	ng/m3	ng/m3	ng/m3	ppbv		δ34Snmb = 0	δ34Snmb = 5	δ34Snmb = 0	δ34Snmb = 5	δ34Snmb = 0	δ34Snmb = 5		δ34Snmb = 0	δ34Snmb = 5	δ34Snmb = 0	δ34Snmb = 5
2010-12-27	2011-01-03 10:05:00	269.825	13.4912	140.095	7.00475	35.0238	1.75119	234.801	13.6044	330.366	15.3478	9.38894	0.086719	18.3226	0.186671	17.9232	1.55245	34.9053	0.447744	-0.00563994	0.011895	-0.0139394	0.0155591	-0.194491	0.261065	-0.14892	0.427024	49.908	61.235	0.879102	20.3693	11.2794	130.913	52.5797	36.5868	6.10596	18.8718	0.140823	223.85	219.883	10.9505	14.918	19.7588	26.9187	0.0599756	95.3363	93.6465	4.66372	6.35348
2011-01-04	2011-01-10 09:00:00	161.657	8.08284	90.5826	4.52913	22.6457	1.13228	139.011	8.16176	186.766	10.2121	9.59114	0.086719	18.6872	0.186671	18.3104	1.60288	35.6906	0.447744	0.0104412	0.011895	0.00399682	0.0157347	-0.113453	0.261065	-0.0504825	0.436043	35.519	24.7023	0.139418	14.071	2.87547	12.9853	13.0524	8.94103	1.50433	21.1079		135.391	134.08	3.61991	4.93147	12.0598	16.4295		97.396	96.4525	2.60404	3.54753
2011-01-10	2011-01-17 08:45:00	290.896	14.5448	103.483	5.17414	25.8707	1.29354	265.025	14.6022	328.566	15.5906	9.71764	0.086719	18.922	0.186671	18.7192	1.52774	35.8887	0.447744	0.0170977	0.011895	0.013886	0.0148849	-0.369124	0.261065	-0.356349	0.415016	52.9432	48.6719	0.134039	31.5975	4.28801	99.8213	38.2136	24.0541	5.65069	19.8213	0.309302	263.886	263.473	1.13925	1.55203	21.948	29.9002	0.116707	99.5701	99.4144	0.429866	0.585615
2011-01-17	2011-01-24 08:50:00	187.889	9.39444	109.178	5.4589	27.2945	1.36473	160.594	9.49305	227.701	15.2818	9.91433	0.086719	19.3471	0.186671	19.0662	1.67003	37.0103	0.447744	-0.00311947	0.011895	-0.0121476	0.0158343	-0.0689792	0.261065	0.00427689	0.446215	34.8065	56.3923	0.780967	20.6005	3.78867	38.0978	25.5739	14.8652	4.81917	16.1083	0.120673	160.594	160.594	0	0	14.4942	19.7458	0.0751414	100	100	0	0
2011-01-24	2011-01-31 08:40:00	73.7901	3.68951	44.0426	2.20213	11.0107	0.550533	62.7795	3.73035	91.9113	8.10855	9.78416	0.086719	19.0848	0.186671	18.7489	1.65559	35.4885	0.447744	0.000550558	0.011895	-0.0081222	0.015898	-1.08382	0.261065	-1.18621	0.455571	12.2247	7.28005	0.454135	3.55476	2.50394	10.8093	8.18137	5.02603	1.43772	11.5351		62.6088	62.547	0.170631	0.232453	5.61861	7.65434		99.7282	99.6297	0.271794	0.370269
2011-01-31	2011-02-07 08:35:00	203.312	10.1656	95.7345	4.78673	23.9336	1.19668	179.379	10.2358	235.486	11.9248	9.69019	0.086719	18.9552	0.186671	18.6824	1.58223	35.6656	0.447744	-0.0273098	0.011895	-0.0376249	0.0155481	-0.656401	0.261065	-0.677269	0.431369	43.3428	45.9973	0.531485	9.66858	4.24537	59.1061	26.4506	11.6588	2.55322	17.2709		178.257	177.851	1.1218	1.52825	15.3658	20.9331		99.3746	99.148	0.625382	0.85197
2011-02-07	2011-02-14 08:25:00	184.853	9.24266	102.64	5.13201	25.6601	1.283	159.193	9.33128	223.617	12.5868	9.69422	0.086719	18.8774	0.186671	18.5353	1.61656	36.152	0.447744	0.0164437	0.011895	0.0110348	0.0157402	-0.0195476	0.261065	0.0578957	0.437483	67.169	72.7743	0.975414	7.01643	1.84009	43.786	25.3485	16.0873	3.88969	13.6553		156.951	156.139	2.24162	3.0538	13.9229	18.9675		98.5919	98.0817	1.40812	1.9183
2011-02-14	2011-02-21 08:20:00	311.097	15.5548	98.3908	4.91954	24.5977	1.22988	286.499	15.6034	359.203	16.6392	9.63281	0.086719	18.7338	0.186671	18.5392	1.49652	35.68	0.447744	0.0283564	0.011895	0.0264982	0.0148272	-0.214045	0.261065	-0.189494	0.40789	152.577	44.6834	1.22219	8.02669	2.06989	106.333	33.6112	10.7921	4.04313	16.1707	0.0547697	282.525	281.085	3.97461	5.41469	23.2608	31.6888	0.0191169	98.6127	98.1101	1.3873	1.88995
2011-02-21	2011-02-28 08:20:00	144.631	7.23155	55.8313	2.79156	13.9578	0.697891	130.673	7.26515	160.507	9.36203	9.66828	0.086719	18.8755	0.186671	18.6486	1.53725	35.6858	0.447744	-0.00851988	0.011895	-0.0147707	0.0149903	-0.482073	0.261065	-0.480158	0.418751	50.4325	3.64606	0.588675	5.10004	0.987338	8.00859	6.57312	2.87303	0.394906	16.7165		129.621	129.24	1.05243	1.43374	10.8867	14.8312		99.1946	98.9028	0.805389	1.0972
2011-02-28	2011-03-07 08:15:00	182.894	9.14471	60.7063	3.03532	15.1766	0.758829	167.718	9.17614	211.231	9.96846	9.73693	0.086719	18.9538	0.186671	18.7686	1.52003	36.1158	0.447744	0.0201774	0.011895	0.0174788	0.0148109	-0.203364	0.261065	-0.176522	0.411941	62.3411		0.38756	7.60224	0.590251	18.9709	11.8964	4.44439	0.464635	18.7655		167.438	167.336	0.279781	0.38115	13.822	18.83		99.8332	99.7727	0.166817	0.227257
2011-03-07	2011-03-14 07:45:00	120.552	6.02758	64.72	3.236	16.18	0.809	104.372	6.08163	132.42	8.35646	9.67412	0.086719	18.8052	0.186671	18.4649	1.60137	35.4927	0.447744	0.0332216	0.011895	0.0306206	0.0156743	-0.539311	0.261065	-0.545405	0.436748	39.6757	33.4775	0.952463	5.78848	0.870554	7.06613	7.8582	6.18405	0.550438	19.8971		102.511	101.837	1.86032	2.53435	9.04564	12.3231		98.2176	97.5718	1.7824	2.4282
2011-03-14	2011-03-21 08:20:00	97.6591	4.88295	60.8904	3.04452	15.2226	0.76113	82.4365	4.94192	112.171	6.27132	9.59954	0.086719	18.687	0.186671	18.2598	1.63471	35.3361	0.447744	0.0189665	0.011895	0.0132359	0.0160755	-0.467529	0.261065	-0.461533	0.445985	38.4655	72.0736	0.260644	3.80543	0.417031	8.13785	6.75186	7.17671	0.841282	19.7647		80.0679	79.2097	2.36857	3.22675	7.28926	9.93041		97.1268	96.0858	2.87321	3.91422
2011-03-21	2011-03-28 08:20:00	104.889	5.24444	65.9859	3.2993	16.4965	0.824824	88.3923	5.30891	121.883	8.4477	9.45849	0.086719	18.4121	0.186671	17.9291	1.61347	34.691	0.447744	0.0182237	0.011895	0.0122934	0.0160967	-0.581585	0.261065	-0.596811	0.444673	35.474	79.0828	0.232471	4.50778	0.509178	10.5151	7.76672	7.29632	0.758247	22.7964		84.2976	82.814	4.09473	5.57833	7.7203	10.5178		95.3675	93.6891	4.63245	6.31087
2011-03-28	2011-04-04 10:10:00	88.7878	4.43939	45.0065	2.25033	11.2516	0.562582	77.5362	4.47489	99.172	5.15746	9.4659	0.086719	18.4507	0.186671	18.0808	1.55741	34.5819	0.447744	0.00589458	0.011895	-0.000505765	0.0154835	-0.765371	0.261065	-0.803881	0.431596	25.6798	50.937	0.0509568	3.35365	0.376326	10.507	6.51107	6.70067	0.419539	24.5408		74.5701	73.4954	2.9661	4.04078	6.54365	8.91473		96.1746	94.7885	3.82545	5.21148
2011-04-04	2011-04-11 08:05:00	72.6955	3.63477	110.779	5.53895	27.6947	1.38474	45.0007	3.88961	45.0007	3.88961	9.49683	0.086719	18.4444	0.186671	16.8717	2.27078	35.451	0.447744	0.0400441	0.011895	0.033917	0.0223168	0.115888	0.261065	0.494923	0.602799	16.2954	212.716	0.937412	2.68183	0.782525	5.54718	7.05013	15.0614	1.9591	24.9078		40.385	38.7126	4.61573	6.28809	5.49769	7.49019		89.743	86.0267	10.257	13.9733
2011-04-11	2011-04-18 07:50:00	38.7507	1.93753	29.7487	1.48744	7.43718	0.371859	31.3135	1.97289	38.7869	3.26743	9.02507	0.086719	17.551	0.186671	16.7319	1.60728	33.0541	0.447744	0.024426	0.011895	0.018352	0.0168425	-0.556105	0.261065	-0.56943	0.453438	5.75806	25.8948	0.0952293	0.979862	0.490636	1.08519	1.93431	3.81499	0.333011	24.9666		27.8688	26.6207	3.4447	4.69278	2.73253	3.72322		88.9993	85.0135	11.0007	14.9865
2011-04-18	2011-04-25 10:00:00	28.018	1.4009	53.5814	2.67907	13.3953	0.669767	14.6226	1.55277	14.6226	1.55277	9.48242	0.086719	18.4377	0.186671	16.0905	2.74179	34.694	0.447744	0.0290708	0.011895	0.0098982	0.0261655	-0.62814	0.261065	-0.745525	0.723092	5.27821	100.295	0.361568	3.16417	0.421939	1.43362	2.83034	6.31108	0.425412	26.0544		12.5152	11.7516	2.10747	2.87105	2.1572	2.9391		85.5876	80.3657	14.4124	19.6343
2011-04-25	2011-05-02 07:50:00	41.2384	2.06192	63.8749	3.19375	15.9687	0.798436	25.2696	2.21111	43.7656	13.7201	9.07743	0.086719	17.6448	0.186671	15.5246	2.18159	33.2332	0.447744	0.0288753	0.011895	0.0155259	0.0222777	-0.5581	0.261065	-0.594815	0.600596	6.48572	118.325	0.409426	6.30087	0.471171	1.43376	3.40737	9.2371	0.974365	27.5559		20.8671	19.272	4.40254	5.99766	2.98573	4.06848		82.5778	76.2654	17.4222	23.7346
2011-05-02	2011-05-09 07:45:00	34.2829	1.71414	76.8699	3.8435	9.99309	3.11513	24.2898	3.5556	24.2898	3.5556	8.58419	0.086719	16.666	0.186671	14.883	3.69904	31.6864	0.447744	0.035602	0.011895	0.0296785	0.0207397	-0.216397	0.261065	-0.0997193	0.504521	3.89459	167.234	0.758565	4.29627	0.529286	1.52332	4.06952	10.7856	1.44833	28.4716		19.2289	17.3953	5.06085	6.89449	4.85245	6.61137		79.1647	71.6157	20.8353	28.3843
2011-05-09	2011-05-16 08:25:00	24.6394	1.23197	61.9333	3.09666	8.05133	2.50983	16.5881	2.79589	16.5881	2.79589	7.69056	0.086719	14.9562	0.186671	12.0227	3.97087	28.0903	0.447744	0.0158698	0.011895	-0.000695845	0.0214847	-0.517521	0.261065	-0.526026	0.519993	2.70181	141.597	0.65431	5.70822	0.582704	1.08531	2.88284	7.18445	0.972524	29.4788		10.6082	8.44151	5.97995	8.1466	3.65661	4.98292		63.9504	50.8889	36.0496	49.1111
2011-05-16	2011-05-23 08:25:00	17.747	0.887352	22.8688	1.14344	2.97295	0.926752	14.7741	1.28307	24.6553	1.37564	7.00271	0.086719	13.6201	0.186671	12.1351	1.93192			0.0113649	0.011895	0.00359043	0.0165511					1.92818	46.756	0.640299	5.29056	0.141181	0.628613	1.26796	2.53342	0.335677	30.7816		9.53642	7.63871	5.23768	7.13538	1.6045	2.18838		64.5482	51.7034	35.4518	48.2966
2011-05-23	2011-05-30 08:25:00	12.9163	0.645815	43.0088	2.15044	5.59115	1.74292	7.32515	1.85872	11.7377	3.53942	7.4923	0.086719	14.594	0.186671	9.70443	5.75794	27.3276	0.447744	0.0027941	0.011895	-0.0332373	0.0279388	-0.58299	0.261065	-0.646335	0.634676	0.876585	86.9465	0.508635	3.41729	0.131139	0.651432	1.98039	3.78099	0.394058	31.0734		3.78119	2.49715	3.54396	4.828	2.4205	3.29826		51.6193	34.09	48.3807	65.91
2011-05-30	2011-06-06 08:15:00	17.0515	0.852575	10.933	0.546651	1.42129	0.443057	15.6302	0.960825	37.077	4.82263	7.40986	0.086719	14.4052	0.186671	13.8055	1.36789			0.016916	0.011895	0.0139076	0.0148646					0.757682	12.676	0.314236	1.65484	0.414763	0.755013	0.93355	2.24011	0.373937	31.9801		11.4778	9.97335	4.15238	5.65687	1.19378	1.62845		73.4336	63.8081	26.5664	36.1919
2011-06-06	2011-06-13 09:05:00	16.8336	0.841682	17.9899	0.899493	2.33868	0.729033	14.495	1.11352	22.1593	2.45156	6.02495	0.086719	11.7167	0.186671	10.2188	1.54846	22.9668	0.447744	0.00792135	0.011895	0.0011322	0.015902	0.58778	0.261065	0.763287	0.371463	1.06159	43.6538	1.4413	7.26587	0.257264	0.564075	1.00846	3.04138	0.316049	32.5623		7.87882	5.48166	6.61615	9.0133	1.32224	1.80622		54.3556	37.8177	45.6444	62.1823
2011-06-13	2011-06-20 13:20:00	22.2451	1.11225	34.698	1.7349	4.51074	1.40613	17.7343	1.79285	29.1733	3.74798	7.68357	0.086719	14.9471	0.186671	13.4075	2.39275	28.0984	0.447744	0.0135281	0.011895	0.00425145	0.0174352	-0.491959	0.261065	-0.489914	0.432273	0.975012	62.5212	2.34088	8.10006	0.536728	1.34156	2.03014	4.56744	0.339476	33.0174		12.6475	10.8044	5.08683	6.92988	2.3336	3.18075		71.3165	60.9239	28.6835	39.0761
2011-06-20	2011-06-27 07:55:00	24.6673	1.23336	19.5515	0.977575	2.54169	0.792318	22.1256	1.46593	36.9408	2.21902																	0.926255	44.9373	1.41696	4.90108	0.154843	0.594826	0.981806	5.33698	0.333903	33.6308
2011-06-27	2011-07-04 07:55:00	29.0827	1.45413	118.367	5.91834	15.3877	4.79677	13.695	5.01234	13.695	5.01234	5.95713	0.086719	11.6	0.186671	1.03814	7.5128	21.4758	0.447744	-0.0001474	0.011895	-0.0564929	0.0394696	-0.679205	0.261065	-0.880558	0.789708	0.721851	262.207	3.13933	11.8375	0.47502	1.93939	5.42409	21.0195	2.95906	33.7725		0.756238	0	12.9388	13.695	7.24341	8.99698		5.522	0	94.478	100
2011-07-04	2011-07-11 08:05:00	20.8737	1.04369	57.2573	2.86287	7.44345	2.32034	13.4302	2.54426	13.4302	2.54426	5.6984	0.086719	11.0987	0.186671	5.61102	3.9244	21.1665	0.447744	-0.00210308	0.011895	-0.0309802	0.0234581	-0.0261747	0.261065	0.236434	0.48531	0.625589	123.689	2.08008	15.5909	0.28984	0.906771	2.44619	7.45169	1.07488	34.498		4.00837	0.594651	9.42188	12.8356	3.33376	4.5456		29.8459	4.4277	70.1541	95.5723
2011-07-11	2011-07-18 08:15:00	19.4986	0.97493	24.3757	1.21879	3.16884	0.987818	16.3298	1.3879	23.2697	6.87454	4.72623	0.086719	9.2085	0.186671	6.92033	1.5737	17.0395	0.447744	-0.00561114	0.011895	-0.0164027	0.0164804	-0.529133	0.261065	-0.534786	0.36051	0.684016	44.5696	3.90019	14.967	0.31092	0.802481	1.4871	4.50969	0.342087	34.8657		6.01103	2.27235	10.3187	14.0574	1.65307	2.26156		36.8102	13.9154	63.1898	86.0846
2011-07-18	2011-07-25 07:55:00	53.1434	2.65717	54.7913	2.73957	7.12287	2.2204	46.0205	3.46276	76.0053	6.16307	9.37478	0.086719	18.2456	0.186671	17.8192	2.03343	34.6824	0.447744	0.0195191	0.011895	0.0148014	0.0158707	-0.268685	0.261065	-0.232883	0.428959	0.716681	76.4268	1.86492	8.54951	0.508238	1.64594	2.85455	7.70431	0.417155	35.7253		43.6197	42.7499	2.40078	3.27063	5.03491	6.85932		94.7832	92.8931	5.21677	7.1069
2011-07-25	2011-08-01 08:00:00	21.5292	1.07646	103.067	5.15336	13.3987	4.17677	8.1305	4.31325	8.90429	7.24572	6.71223	0.086719	13.076	0.186671	0.0174898	10.9743	24.2379	0.447744	-0.000679236	0.011895	-0.0841966	0.0627333	-0.752534	0.261065	-1.1687	1.18565		221.377	2.14865	8.26013	0.632329	1.73631	4.97167	18.7269	2.09537	35.6312		0	0	8.1305	8.1305	6.41584	7.77806		0	0	100	100
2011-08-01	2011-08-08 07:50:00	16.1933	0.809666	71.5675	3.57837	9.30377	2.90025	6.88955	3.01115	6.88955	3.01115	6.62689	0.086719	12.8784	0.186671	1.91095	9.05371	24.5307	0.447744	0.0150708	0.011895	-0.0320981	0.0406442	-0.0801001	0.261065	0.486941	0.776357	0.433617	144.115	2.3429	9.19135	0.35282	1.50956	3.58283	8.77571	0.902482	35.1309		0	0	6.88955	6.88955	4.48298	5.4363		0	0	100	100
2011-08-08	2011-08-15 08:10:00	18.8559	0.942796	26.6479	1.33239	3.46422	1.0799	15.3917	1.43354	15.3917	1.43354	5.41795	0.086719	10.5264	0.186671	8.16912	1.84157	19.6565	0.447744	0.0106156	0.011895	0.00175135	0.0169369	-0.438399	0.261065	-0.424535	0.379093	0.82537	39.6918	1.84695	9.615	0.548448	0.61128	1.33987	3.0991	0.333095	35.5122		6.68812	3.53465	8.70358	11.8571	1.73491	2.36998		43.4528	22.9646	56.5472	77.0354
2011-08-15	2011-08-22 08:00:00	15.2094	0.76047	30.1258	1.50629	3.91635	1.22084	11.293	1.43832	11.293	1.43832	7.09712	0.086719	13.7924	0.186671	11.2928	2.89105	25.694	0.447744	0.0176439	0.011895	0.00642306	0.0190415	-0.674065	0.261065	-0.73443	0.460412	0.637008	71.0658	1.70225	5.29522	0.628151	0.576098	1.2637	3.96847	0.369729	34.6057		6.78352	5.14964	4.50952	6.14341	1.83941	2.50751		60.0681	45.6001	39.9319	54.3999
2011-08-22	2011-08-29 07:55:00	18.9186	0.945931	32.5205	1.62602	4.22766	1.31788	14.691	1.62222	14.691	1.62222	6.23842	0.086719	12.0976	0.186671	9.53578	2.34819	22.3859	0.447744	0.0263082	0.011895	0.0194904	0.0181797	-0.724742	0.261065	-0.789417	0.422719	0.942287	62.2863	0.692442	4.74531	0.520522	0.575413	1.35857	3.90055	0.350651	34.568		7.45158	4.82862	7.23937	9.86233	2.01851	2.75371		50.7222	32.868	49.2778	67.132
2011-08-29	2011-09-05 07:55:00	16.4375	0.821874	36.1294	1.80647	4.69682	1.46413	11.7407	1.67904	11.7407	1.67904	6.95832	0.086719	13.5033	0.186671	10.5043	3.20991	25.3195	0.447744	0.026737	0.011895	0.0174307	0.0201641	-0.492671	0.261065	-0.489739	0.469648	1.17956	47.9164	2.64638	5.53479	1.65906	0.642745	1.81416	5.00288	0.406134	34.2875		6.55996	4.68289	5.1807	7.05777	2.14692	2.92665		55.8739	39.8861	44.1261	60.1139
2011-09-05	2011-09-12 08:05:00	26.0183	1.30091	45.8966	2.29483	5.96656	1.85995	20.0517	2.26975	20.0517	2.26975	7.36944	0.086719	14.3349	0.186671	12.3516	2.62059	26.6099	0.447744	0.0124672	0.011895	0.001299	0.0181573	-0.80193	0.261065	-0.891772	0.45197	1.72105	68.0119	0.679278	3.55083	0.902811	0.942386	2.12067	6.34723	0.390236	34.2869		13.174	10.6821	6.87773	9.36966	2.92112	3.9819		65.7	53.2725	34.3	46.7275
2011-09-12	2011-09-19 08:05:00	31.0034	1.55017	97.9796	4.89898	12.7373	3.97059	18.2661	4.26247	18.2661	4.26247	7.75506	0.086719	15.0687	0.186671	10.9326	5.42361	28.2402	0.447744	0.022849	0.011895	0.00391605	0.0254733	-0.584275	0.261065	-0.643041	0.613197	2.61115	200.861	0.979449	7.40723	1.25252	1.75933	4.56823	14.1703	1.45392	33.3175		10.6221	7.85258	7.64396	10.4135	5.57227	7.59276		58.1522	42.9899	41.8478	57.0101
2011-09-19	2011-09-26 08:05:00	28.1853	1.40927	61.9073	3.09537	8.04796	2.50878	20.1374	2.8775	20.1374	2.8775	7.43156	0.086719	14.4027	0.186671	11.7661	3.31396	26.9378	0.447744	0.0398885	0.011895	0.0358474	0.0207516	-0.604619	0.261065	-0.64643	0.48462	2.74062	96.3423	0.983387	7.71223	1.77748	1.24543	2.88956	5.5763	0.363874	29.22		12.6031	9.87325	7.53429	10.2641	3.72521	5.07718		62.5855	49.0295	37.4145	50.9705
2011-09-26	2011-10-03 07:05:00	32.4134	1.62067	37.6343	1.88171	4.89246	1.52512	27.521	2.22543	23.0048	1.68756	6.52903	0.086719	12.6717	0.186671	11.1911	1.71432	23.6831	0.447744	0.0230557	0.011895	0.0182657	0.0162803	-0.530291	0.261065	-0.535676	0.383404	3.47857	64.1317	0.903921	13.8405	2.10951	1.46095	1.98139	3.44578	0.299941	31.8656		16.3824	12.3467	11.1385	15.1742	2.70806	3.69603		59.5272	44.8631	40.4728	55.1369
2011-10-03	2011-10-10 07:20:00	32.8362	1.64181	83.8153	4.19077	10.896	3.39659	21.9402	3.77258	11.8824	1.94761	8.22397	0.086719	15.9371	0.186671	13.4228	4.20186	30.0422	0.447744	0.0478349	0.011895	0.0467596	0.0233766	-0.455392	0.261065	-0.433239	0.533616	5.02434	199.526	1.35054	13.073	1.32919	0.978762	23.1293	10.7109	2.23523	28.8301		15.6648	13.3911	6.27541	8.5491	5.03421	6.85936		71.3977	61.0346	28.6023	38.9654
2011-10-18	2011-10-24 07:20:00	52.5077	2.62538	38.3239	1.9162	9.58098	0.479049	42.9267	2.66873	42.9267	2.66873	8.035	0.086719	15.5698	0.186671	14.3579	1.40843	29.4905	0.447744	0.0465802	0.011895	0.0458169	0.0170237	-0.299385	0.261065	-0.254609	0.423891	8.4939	61.0186	0.398256	9.66496	1.36422	2.62638	3.17315	3.36649	0.821325	30.5516		32.7838	29.1088	10.1429	13.8178	3.3519	4.57091		76.3716	67.8106	23.6284	32.1894
2011-10-24	2011-10-31 08:12:00	58.3931	2.91965	39.9356	1.99678	9.9839	0.499195	48.4092	2.96202	58.7223	6.53222	8.14351	0.086719	15.8588	0.186671	14.7985	1.41444	29.9374	0.447744	0.00738375	0.011895	-0.00140541	0.0163161	-0.409299	0.261065	-0.390593	0.421869	7.03506	33.197	0.436373	13.9219	2.14887	4.37859	3.82023	2.87627	0.427578	28.3263		38.1055	34.3723	10.3037	14.0369	3.77973	5.15336		78.7154	71.0037	21.2846	28.9963
2011-10-31	2011-11-07 07:35:00	96.0213	4.80107	82.8812	4.14406	20.7203	1.03602	75.301	4.91158	89.2617	6.98515	9.16853	0.086719	17.8465	0.186671	16.9788	1.68802	34.7623	0.447744	0.0170112	0.011895	0.00793379	0.0172886	0.581811	0.261065	0.879489	0.472279	9.74487	81.8012	0.227957	19.3718	5.29369	26.1683	14.4113	13.9891	1.56323	25.5783		68.0063	65.3633	7.29475	9.93777	6.88456	9.38011		90.3126	86.8026	9.68745	13.1974
2011-11-07	2011-11-14 08:25:00	166.245	8.31225	119.462	5.9731	29.8655	1.49327	136.379	8.44531	205.291	10.8518	8.54561	0.086719	16.6243	0.186671	15.6661	1.49811	31.1978	0.447744	0.0183372	0.011895	0.0114034	0.0165359	-0.624466	0.261065	-0.651723	0.437	8.81061	138.622	0.394352	24.0648	9.10931	95.0969	32.2808	31.287	3.11201	23.0625		113.645	105.408	22.7344	30.9714	11.1783	15.2353		83.3301	77.2902	16.6699	22.7098
2011-11-14	2011-11-21 07:15:00	231.871	11.5936	130.108	6.50541	32.5271	1.62635	199.344	11.7071	269.585	13.3617	8.28406	0.086719	16.022	0.186671	15.2098	1.3781	29.8075	0.447744	0.0645204	0.011895	0.0668897	0.0166368	-0.853714	0.261065	-0.91143	0.413754	12.2742	130.786		18.4689	10.841	99.2878	36.9172	36.791	4.11619	23.3482		161.276	147.483	38.0686	51.8615	15.1332	20.6305		80.9031	73.9839	19.0969	26.0161
2011-11-21	2011-11-28 07:00:00	154.227	7.71134	92.1368	4.60684	23.0342	1.15171	131.193	7.79687	179.813	8.94454	8.65254	0.086719	16.891	0.186671	16.1696	1.4667	32.5722	0.447744	-0.0110115	0.011895	-0.0217236	0.0159587	0.235426	0.261065	0.364549	0.421342	11.812	81.7208	0.446062	12.5396	7.37651	77.0085	30.1681	24.6208	6.61708	24.9463	0.560859	112.837	106.186	18.3557	25.0063	10.5079	14.3198	0.427508	86.0086	80.9393	13.9914	19.0607
2011-11-28	2011-12-05 07:15:00	119.23	5.96148	68.8921	3.4446	17.223	0.861151	102.007	6.02336	128.442	6.79885	9.01335	0.086719	17.6135	0.186671	17.0418	1.51964	33.3959	0.447744	-0.0192149	0.011895	-0.0309013	0.0159464	-0.334987	0.261065	-0.307126	0.427071	15.7866	55.9941	0.220155	17.6446	3.19094	33.5864	15.7563	10.1603	2.13362	20.4191		92.4667	89.0102	9.53994	12.9964	8.42477	11.4788		90.6477	87.2592	9.35227	12.7408
2011-12-05	2011-12-12 06:30:00	185.835	9.29173	70.8911	3.54456	17.7228	0.886139	168.112	9.33389	227.884	11.6026	9.48237	0.086719	18.5525	0.186671	18.2945	1.50977	35.5502	0.447744	-0.0295597	0.011895	-0.037947	0.0151774	0.00639772	0.261065	0.0597835	0.41297	39.2547	55.0787	0.204176	8.08097	2.04446	25.7344	13.5327	9.67153	2.23083	23.0177		163.591	161.953	4.52065	6.15857	13.7669	18.7552		97.3109	96.3366	2.68907	3.66338
2011-12-12	2011-12-19 08:25:00	146.467	7.32334	65.8367	3.29184	16.4592	0.822959	130.008	7.36944	152.339	7.78091	9.53441	0.086719	18.635	0.186671	18.3356	1.54624	35.7897	0.447744	-0.0196363	0.011895	-0.0284524	0.0153537	0.0864847	0.261065	0.160735	0.421879	15.9556	49.1838		32.2552	2.38208	34.9495	15.4677	8.44437	2.5091	16.945	0.0013141	126.796	125.632	3.21161	4.37523	10.8937	14.8409	0.00101079	97.5297	96.6346	2.47032	3.36537
2011-12-19	2011-12-26 07:25:00	175.453	8.77265	73.6949	3.68474	18.4237	0.921186	157.029	8.82088	205.282	11.4472	9.86437	0.086719	19.2874	0.186671	19.0865	1.58545	36.6607	0.447744	-0.0226362	0.011895	-0.0311584	0.0152564	-0.303284	0.261065	-0.280204	0.426136	37.1066	65.2396	0.254535	35.669	1.81503	35.129	13.0939	12.7247	2.56613	23.022		157.029	157.029	0	0	13.4777	18.361		100	100	0	0
2011-12-26	2012-01-02 07:30:00	147.051	7.35256	74.4431	3.72216	18.6108	0.930539	128.44	7.41121	155.44	8.32603	9.95606	0.086719	19.3891	0.186671	19.1556	1.63527	37.1701	0.447744	0.0172016	0.011895	0.0124492	0.0155248	0.00963067	0.261065	0.0834752	0.437122	52.7818	61.4719		8.57815	6.79454	44.7962	17.9539	19.9783	1.74887	15.9807		128.44	128.44	0	0	11.3586	15.474		100	100	0	0
2012-01-02	2012-01-09 08:35:00	198.085	9.90425	78.2774	3.91387	19.5693	0.978467	178.516	9.95247	220.768	10.7184																	32.2832	60.2209	0.39442	19.6553	7.21047	78.4648	27.0373	28.4247	3.9318	16.1498	0.172307							0.0965219
2012-01-09	2012-01-15 07:15:00	199.096	9.95482	76.3934	3.81967	19.0983	0.954917	179.998	10.0005	242.692	12.2402	9.84352	0.086719	19.131	0.186671	18.9327	1.55643	35.8637	0.447744	0.0363266	0.011895	0.0348758	0.015209	-0.798015	0.261065	-0.829636	0.424432	97.2719	54.1751	0.378943	13.7881	4.09884	53.1641	20.1402	18.2831	2.48863			179.998	179.998	0	0	15.1762	20.6748		100	100	0	0
2012-01-15	2012-01-23 06:52:00	182.881	9.14404	83.4237	4.17118	20.8559	1.0428	162.025	9.20331	198.109	10.0318																	32.4125	61.8825		15.6582	4.34955	56.7469	24.3527	28.4353	3.89319		0.130157							0.0803312
2012-01-23	2012-01-30 06:30:00	296.863	14.8431	100.966	5.04829	25.2415	1.26207	271.621	14.8967	336.785	16.0412	9.71112	0.086719	18.8802	0.186671	18.6832	1.5178	35.8592	0.447744	0.0319369	0.011895	0.0302584	0.0149671	-0.317742	0.261065	-0.300805	0.412525	100.827	87.2953	0.204079	10.7138	4.00752	117.612	34.4265	37.7575	6.74284		0.523104	269.934	269.322	1.68771	2.2992	22.3535	30.4526	0.192586	99.3787	99.1535	0.621346	0.846471
[truncated: 2 more columns]
